# Supplementary material for: Perosomus Elumbis in Piglets: Pathological, Radiological and Cytogenetic Findings
Source: Animals (Basel). 2021 Apr 15;11(4):1132. doi: 10.3390/ani11041132 (PMC8071472; doi:10.3390/ani11041132)
Supplement: Supplementary file 1 [file animals-11-01132-s001.zip]

Archive with 2 entries (2 files):
- Suppl_Fig_PE.jpg
- Supplementary figure_PE.pdf
